# Supplementary material for: The Antimicrobial Resistance Characteristics of Imipenem-Non-Susceptible, Imipenemase-6-Producing Escherichia coli
Source: Antibiotics (Basel). 2021 Dec 28;11(1):32. doi: 10.3390/antibiotics11010032 (PMC8772982; doi:10.3390/antibiotics11010032)
Supplement: Supplementary file 1 [file antibiotics-11-00032-s001.zip]

Archive with 2 entries (2 files):
- antibiotics-1507660-supplementary 1.pdf
- antibiotics-1507660-supplementary 2.pdf
